# Supplementary material for: Metabolic and microbial signatures in rat hepatocellular carcinoma treated with caffeic acid and chlorogenic acid
Source: Sci Rep. 2017 Jul 3;7:4508. doi: 10.1038/s41598-017-04888-y (PMC5495756; doi:10.1038/s41598-017-04888-y)
Supplement: Supplementary file 2 — Table S1 [file 41598_2017_4888_MOESM2_ESM.xls]

## Sheet: different metabolites
Metabolites	Pathway	M/Z	Identification	VIP score	DEN vs control		CaA vs DEN		ChA vs DEN
					fold change	p-value	fold change	p-value	fold change	p-value
L-Tyrosine	Phenylalanine, tyrosine and tryptophan biosynthesis,Phenylalanine metabolism	181.074	HPLC	2.1596	1.65333	2.50462e-07	0.616103	1.05274e-09	0.591031	1.02267e-07
Bilirubin	Porphyrin and chlorophyll metabolism	584.263	GC/MS	2.17638	8.32442	4.3969e-06	0.218778	1.14158e-06	0.18001	7.21748e-07
Xylitol	Pentose and glucuronate interconversions	307	GC/MS	2.0092	8.26212	9.56975e-09	0.422071	1.77217e-06	0.464499	2.23982e-06
Butanedioic acid	Citrate cycle (TCA cycle)	233	GC/MS	1.37689	1.33141	0.0127757	0.600266	1.95355e-05	0.685361	0.000345656
Phosphoric acid	phospholipid metabolism	299	GC/MS	1.84092	0.363805	3.5011e-05	2.58951	3.33662e-05	2.24345	0.000219014
Ethanolamine	Glycerophospholipid metabolism	174	GC/MS	1.7978	1.3375	0.000101619	0.755382	4.24634e-05	0.789028	0.000985052
D-Glucopyranuronic acid		292	GC/MS	1.90082	4.32297	6.38302e-06	0.442399	0.000137445	0.386594	6.07048e-05
Isopropyl-beta-D-thiogalactopyranoside	Carbohydrate Metabolism	361	GC/MS	1.90262	0.708545	5.93112e-06	1.32664	0.000294588	1.37272	1.43325e-05
Tetradecanoic acid	energy metabolism	285	GC/MS	1.87431	1.86315	1.44264e-05	0.649019	0.000307516	0.705284	0.00547322
L-Methionine	Aminoacyl-tRNA biosynthesis	176	GC/MS	1.80888	1.21609	8.03551e-05	0.842744	0.00039573	0.846756	0.000142091
uracil	Pyrimidine metabolism	241	GC/MS	1.40459	1.29252	0.0115136	0.777372	0.000401038	0.888984	0.238731
d-Glucose	Galactose metabolism	319	HPLC	1.90705	0.761166	4.97925e-06	1.22434	0.000508149	1.26985	6.49967e-05
2-Phenylacetamide	Phenylalanine metabolism	135.068	HPLC	1.73982	1.41843	5.58012e-05	0.750263	0.000619543	0.71802	0.00032492
L-Valine	Valine, leucine and isoleucine biosynthesis	117.079	GC/MS	1.80484	1.51448	0.000550021	0.694145	0.000759874	0.681982	0.00065133
Glutamic acid	Tyrosine metabolism	246	GC/MS	1.42467	1.25893	0.00866979	0.718525	0.00080154	0.835025	0.0152878
Campesterol	Biosynthesis of terpenoids and steroids	382	HPLC	1.46861	0.334479	0.00608514	2.07078	0.00102156	2.74143	1.55944e-05
Cholic acid	Primary bile acid biosynthesis	408.288	HPLC	1.85785	9.27986	0.00151698	0.205959	0.00108135	0.215038	0.00125727
L-sorbose	Fructose and mannose metabolism	180.063	GC/MS	1.79432	0.753815	0.000109173	1.26845	0.00114108	1.13876	0.0540291
Serine	Glycine, serine and threonine metabolism,Methane metabolism	204	GC/MS	1.40371	1.20111	0.0111985	0.795625	0.00117711	0.830361	0.00617378
meso-Erythritol		217	HPLC	1.26394	1.16507	0.0255098	0.826657	0.00119414	0.783833	0.000182125
Citric acid	Citrate cycle (TCA cycle)	192.027	GC/MS	2.1451	0.45702	0.000291297	2.4096	0.00126691	1.15366	0.489232
cis-9-Hexadecenoic acid	fatty acid metabolism	311	GC/MS	1.31329	1.43867	0.0190205	0.63242	0.00139038	0.718898	0.0102343
D-Mannose	Galactose metabolism	387	HPLC	1.54732	0.37589	0.00310586	2.06657	0.00150884	2.31131	0.00461808
Pyruvic acid	Glycine, serine and threonine metabolism,Citrate cycle (TCA cycle),Glycolysis or Gluconeogenesis	88.016	GC/MS	2.03462	0.452281	9.88286e-05	2.53988	0.00172123	1.31762	0.164598
Pentanedioic acid	amino acid metabolism	198	GC/MS	1.37887	1.57177	0.0120963	0.563482	0.00193953	0.625732	0.00282695
Maltose	Carbohydrate digestion and absorption	361	HPLC	1.24331	0.441648	0.029095	1.39853	0.00211893	1.46769	0.0318133
Glycerophosphocholine	Glycerophospholipid metabolism	257.103	GC/MS	2.28216	1.35457	0.0236221	1.47225	0.00251666	1.28505	0.0151734
Propanoic acid	intestinal flora metabolism	174	GC/MS	1.81676	0.66164	6.4768e-05	1.19003	0.00344498	1.22552	0.00159248
2-Ketoisocaproic acid	leucine metabolism	200	GC/MS	1.26771	0.763313	0.0248882	1.37583	0.00403985	1.24864	0.0746132
Pentanoic acid	intestinal flora metabolism	200	GC/MS	1.46051	0.678161	0.00651032	1.47799	0.00411955	1.38733	0.0166697
Myo-Inositol	Galactose metabolism,Inositol phosphate metabolism	305	HPLC	1.25435	0.860725	0.0274016	1.18705	0.00473433	1.05764	0.362553
Indoleacrylic acid	Tryptophan metabolism	187.063	HPLC	1.34581	0.88819	0.00247124	1.12646	0.00503482	1.15737	0.0128876
L-Tryptophan	Tryptophan metabolism,Aminoacyl-tRNA biosynthesis	204.09	GC/MS	1.23028	0.890241	0.00931015	1.11034	0.00519167	1.13045	0.0328805
Urea	Purine metabolism,Arginine and proline metabolism	189	HPLC	1.55105	0.792126	0.00307453	1.22395	0.00532659	1.16072	0.170788
Cinnamaldehyde	Phenylpropanoid biosynthesis	132.058	HPLC	1.57384	1.88934	0.0157836	0.523137	0.00615182	1.01667	0.947245
Creatinine	Arginine and proline metabolism	113.059	HPLC	2.17392	0.63515	0.000188447	1.24838	0.00670192	1.09939	0.0616455
Valeric acid	fatty acid metabolism	102.068	GC/MS	1.28564	0.482974	0.0262336	2.26748	0.0103876	1.73354	0.129936
d-Fructose	Fructose and mannose metabolism	315	GC/MS	1.41289	0.422739	0.0152376	1.85264	0.0107873	2.08029	0.0361744
2-Keto-3-methylvaleric acid	Valine, leucine and isoleucine biosynthesis	200	GC/MS	1.22959	0.76531	0.030972	1.30008	0.0154692	1.22465	0.0916463
Butanoic acid	intestinal flora metabolism	186	GC/MS	1.64532	0.721737	0.00101843	1.24044	0.0280251	1.11047	0.256148
Glycine	Glycine, serine and threonine metabolism,Methane metabolism	174	HPLC	1.61566	0.852091	0.00145838	1.12418	0.0327475	1.07976	0.161052
L-Histidine	Aminoacyl-tRNA biosynthesis	155.069	HPLC	1.76479	1.16566	0.020906	0.882913	0.0353618	0.785818	0.00137464
Niacinamide	amino acid metabolism	122.048	HPLC	1.94541	1.91939	0.0436925	1.73592	0.0608259	0.812827	0.476836
9,12-Octadecadienoic acid	fatty acid metabolism	337	GC/MS	1.82278	1.6322	5.37808e-05	0.836683	0.0756191	0.9573	0.574377
Alanine	Alanine metabolism	116	HPLC	1.43881	0.897246	0.00775058	1.06305	0.0820192	1.03428	0.4778
Cytidine	Pyrimidine metabolism	243.086	GC/MS	1.44092	0.743033	0.0293823	1.20858	0.0911118	1.37508	0.00617886
4-Pyrimidinamine	Pyrimidine metabolism	254	GC/MS	1.2256	0.755644	0.0320498	1.09649	0.10152	1.21024	0.00347469
3-Methyl-2-ketobutyric acid	Valine, leucine and isoleucine biosynthesis	202	HPLC	1.32675	0.792648	0.0213458	1.14964	0.105101	1.00217	0.982317
Dihydroxyacetone	Inositol phosphate metabolism	90.0317	GC/MS	1.5699	0.220713	8.17542e-05	2.55294	0.108327	2.18222	0.220066
L-Proline	Arginine and proline metabolism,Aminoacyl-tRNA biosynthesis	156	GC/MS	1.71643	1.17676	0.000384189	0.944958	0.137385	1.00298	0.948828
D-Talose	Fructose and mannose metabolism	364	GC/MS	1.70054	0.784431	0.000486027	1.24387	0.163078	1.32252	0.000788452
DL-Arabinose	Pentose and glucuronate interconversions	307	HPLC	1.22648	0.691302	0.0314031	0.705921	0.168283	0.591559	0.021073
Caprylic acid	fatty acid metabolism	144.115	HPLC	1.39437	2.39101	0.0217915	0.705849	0.174709	0.855899	0.519494
L-Cystine	Cysteine and methionine metabolism	240.024	HPLC	1.75632	1.35116	0.0285657	0.847532	0.187224	0.589427	0.00228372
Phenol	intestinal flora metabolism,tyrosine metabolisn	94.0419	HPLC	1.42035	2.17299	0.00461752	0.818804	0.266498	0.730226	0.0910481
Cytosine	Pyrimidine metabolism	111.043	GC/MS	1.63714	0.820042	0.000584242	1.07034	0.266803	1.11685	0.0194169
uric acid	Purine metabolism	441	HPLC	1.71124	0.791389	0.000418601	0.902414	0.291346	0.881993	0.431512
L-Pipecolic acid		129.079	GC/MS	1.30547	1.07914	0.0490295	0.94932	0.319192	0.869348	0.0113831
D-Psicose	energy metabolism	307	GC/MS	1.49908	0.772797	0.00523616	1.09371	0.328212	0.901104	0.418239
Phenylalanine	Phenylalanine, tyrosine and tryptophan biosynthesis,Phenylalanine metabolism	218	GC/MS	1.53757	1.11014	0.00349895	0.965948	0.348921	1.05859	0.124943
L-Threonic acid	biotin metabolism	292	GC/MS	1.42836	0.750815	0.00841414	1.11032	0.392688	1.21061	0.121019
lysine	Aminoacyl-tRNA biosynthesis	317	HPLC	1.57767	1.12683	0.00242292	0.972354	0.431273	0.955686	0.353188
Pyrrolidonecarboxylic acid	amino acid metabolism	129.043	HPLC	1.02301	1.18633	0.0492489	0.946169	0.498428	0.999793	0.998366
Indole	Tryptophan metabolism,Aminoacyl-tRNA biosynthesis	117.058	GC/MS	1.32613	3.63792	0.0132671	0.782607	0.504659	0.611357	0.100142
Ethanedioic acid	energy metabolism	175	GC/MS	1.89956	0.769676	6.43749e-06	1.08108	0.504815	0.977881	0.810532
glutamine	Arginine and proline metabolism,Aminoacyl-tRNA biosynthesis	156	GC/MS	1.55292	1.37103	0.00287069	0.966444	0.523445	0.955648	0.584221
L-threonine	Glycine, serine and threonine metabolism	291	HPLC	1.54115	0.862343	0.00318448	0.979851	0.625161	0.970651	0.488315
Taurine	Taurine and hypotaurine metabolism	125.015	HPLC	1.9188	0.720057	0.0203403	0.976265	0.796236	0.887314	0.216551
Benzamide	amino acid metabolism	121.053	GC/MS	1.37756	2.35657	0.0228734	1.06303	0.818999	0.857287	0.543748
L-(+)-Lactic acid	Central carbon metabolism in cancer	191	HPLC	1.48017	0.817635	0.00551463	1.00416	0.934832	1.17984	0.0123338
Creatine	Glycine, serine and threonine metabolism	131.069	HPLC	1.76779	0.653432	0.00929313	0.991825	0.95989	0.972018	0.765432
